# Supplementary material for: The Russo-Ukrainian War’s toll on paediatric health during the first two years and future research directions: a scoping review
Source: Commun Med (Lond). 2025 Oct 23;5:431. doi: 10.1038/s43856-025-01190-1 (PMC12549923; doi:10.1038/s43856-025-01190-1)
Supplement: Supplementary file 3 — Supplementary Data [file 43856_2025_1190_MOESM3_ESM.xlsx]

## Sheet: Blad1
Article Title	Type of Article	Main Topic	Subtopics
The Impact of the Russian Invasion on Healthcare of Patient with Inborn Errors of Immunity and on the Professional Activity of Immunologists in Ukraine. (19)	Letter	Healthcare System	Healthcare Infrastructure, Healthcare Workers
Ukraine's most vulnerable need healthcare: Priorities during the armed conflict. (20)	Letter	Healthcare workers	Healthcare system, Healthcare Infrastructure, Perinatal and Maternal Healthcare
Men wage war, women and children pay the price. (21)	Letter	Perinatal and Maternal Health	Healthcare System, Refugee Health
Ukraine invasion: Children's hospital bombed as country reports 63 attacks on health facilities. (22)	News Report	Healthcare System	Healthcare Infrastructure, Injury and Trauma Care
Children's health caught up in Ukraine conflict. (23)	News Report	Healthcare System	Healthcare Infrastructure, Perinatal and Maternal Health, Mental Health
Editorial: The Public Health Implications for the Refugee Population, Particularly in Poland, Due to the War in Ukraine. (24)	Editorial	Refugee Health	Healthcare System, Chronic diseases, Cancer, Infectious diseases and Vaccination Challenges, Disabilities
Children: innocent victims of war in Ukraine. (25)	Editorial	Healthcare System	Injury and Trauma Care, Healthcare Infrastructure, Refugee Health, Mental Health, Disabilities
The impact of "the war that drags on" in Ukraine for the health of children and adolescents: Old problems in a new conflict? (26)	Letter	Healthcare system	Healthcare infrastructure, Refugee Health, Mental Health
War in Ukraine: the impacts on child health. (27)	Letter	Healthcare System	Mental Health, Refugee Health, IDP, Chronic diseases
The National Israeli Field Hospital in Ukraine: Innovative adaptation to a unique scenario. (28)	Letter	Healthcare system	Healthcare Infrastructure, Injury and Trauma Care
Ukraine: War, bullets, and bombs - millions of children and adolescents are in danger. (29)	Letter	Healthcare System	Healthcare Infrastructure, Disabilities, Infectious diseases and Vaccination Challenges, Mental Health
Vulnerable in silence: Paediatric health in the Ukrainian crisis. (30)	Editorial	Healthcare System	Perinatal and Maternal Health, Infectious Diseases and Vaccination Challenges, Chronic Diseases, Cancer, Mental Health
Radiation Therapy Under the Falling Bombs: A Tale of 2 Ukrainian Cancer Centers.(31)	Editorial	Cancer	Healthcare System, Healthcare Infrastructure
Mental health services in Ukraine during the early phases of the 2022 Russian invasion.(32)	Original Research	Mental Health	Healthcare Workers, Healthcare System
Lessons learned during the war in Ukraine: a report from the Renal Disaster Relief Task Force of the ERA. (33)	Report	Chronic Diseases	Healthcare Workers, Healthcare System
The Russian-Ukraine conflict, mental health, and Covid-19: A triad of concerns for children residing within the conflict zone. (90)	Commentary	Mental Health	Infectious Diseases and Vaccination Challenges, Cancer, Injury and Trauma Care
An open letter on the war in Ukraine from UK paediatric emergency doctors. (91)	Letter	Injury and Trauma Care	Mental health
A 16-Year-Old Ukrainian Boy Shot at Close-Range to the Back of the Neck with a Handgun Who Required Surgical Removal of a 9×18-mm Bullet Shell from the Left Posterior Maxilla and Recovered Following Physical Therapy. (34)	Case report	Injury and Trauma Care	Healthcare System
Update on the Coordinated Efforts of Looking After the Health Care Needs of Children and Young People Fleeing the Conflict Zone of Ukraine Presenting to European Emergency Departments-A Joint Statement of the European Society for Emergency Paediatrics and the European Academy of Paediatrics. (92)	Joint statement	Refugee Health	Injury and Trauma Care, Mental Health, Chronic Diseases, Infectious Diseases and Vaccination Challenges
Children in Ukraine. (89)	Editorial	Injury and Trauma Care	Mental Health, Refugee Health
The human toll and humanitarian crisis of the Russia-Ukraine war: the first 162 days. (35)	Original Research	Injury and Trauma Care	Healthcare System, Mental health, Healthcare Infrastructure
Strengthening the emergency health response to children wounded by explosive weapons in conflict. (36)	Review	Injury and Trauma Care	Healthcare System, Healthcare Infrastructure
Children growing up in conflict zones in Ukraine and beyond need urgent mental health support. (93)	Letter	Mental health	Injury and Trauma Care
Lactation Newsmakers: Documenting our History-The Current State of Breastfeeding in Ukraine: An Interview With Lidiia Romanenko and Olha Shlemkevych. (37)	Interview	Perinatal and Maternal Health	Healthcare system, Mental Health
Perinatal experiences of Ukrainian women at the beginning of the war. (38)	Original Research	Perinatal and Maternal Health	Mental Health, Healthcare system, Healthcare Infrastructure
The armed conflict in Ukraine and the risks of inter-country surrogacy: the unsolved dilemma. (39)	Letter	Perinatal and Maternal Health	Healthcare System
War in Ukraine: Challenges for women's and perinatal health. (40)	Editorial	Perinatal and Maternal Health	Healthcare Infrastructure, Healthcare system
COVID-19 Vaccination and Ukrainian Refugees in Poland during Russian-Ukrainian War-Narrative Review. (41)	Review	Infectious diseases and vaccination	Healthcare system, Refugee Health
Caring for Ukrainian refugee children with acute and chronic diseases. (103)	Letter	Chronic diseases	Refugee Health
Armed conflicts and kidney patients: a consensus statement from the Renal Disaster Relief Task Force of the ERA. (42)	Joint Statement	Chronic diseases	Healthcare system, Healthcare Infrastructure
Continuing kidney care in conflicts. (104)	Commentary	Chronic diseases	Healthcare System, Refugee Health
The Ukrainian children emergency: How the Pediatric Oncology Unit of Turin supports cancer patients and their families who have escaped war. (111)	Report	Cancer	Refugee Health
Cancer care for Ukrainian refugees: Strategic impact assessments in the early days of the conflict. (108)	Original Research	Cancer	Refugee Health
Psychosocial Impact of the War in Ukraine on Pediatric Cancer Patients and Their Families Receiving Oncological Care Outside Their Country at the Onset of Hostilities. (43)	Original Research	Mental Health	Cancer, Healthcare system
Experience of multi-drug-resistant bacterial screening of Ukrainian refugee paediatric cancer patients arriving in England. (110)	Letter	Refugee Health	Cancer, Infectious diseases and Vaccination
The Armed Conflict and the Impact on Patients With Cancer in Ukraine: Urgent Considerations. (44)	Review	Cancer	Healthcare system, Infectious diseases and Vaccination
Public health issues and health rendezvous for migrants from conflict zones in Ukraine: A French practice guideline. (114)	Practice guideline	Infectious Diseases and Vaccination	Refugee Health
Refugees from Ukraine: children and adolescents with HIV in Germany. (45)	Letter	Infectious diseases and Vaccination	Refugee Health, Healthcare System
War in Ukraine: an immense threat to the fight against tuberculosis. (46)	Commentary	Infectious diseases and Vaccination	Refugee Health, Healthcare System
Outcomes from a national screening program for Ukrainian refugees at risk of drug resistant tuberculosis in Wales. (115)	Report	Infectious diseases and Vaccination	Refugee Health
Active tuberculosis screening among the displaced population fleeing Ukraine, France, February to October 2022. (116)	Report	Infectious diseases and Vaccination	Refugee Health
Incidence and Mortality of Extrapulmonary Tuberculosis in Ukraine: Analysis of National Surveillance Data. (47)	Original Research	Infectious diseases and Vaccination	Healthcare system
Imaging modalities for pulmonary tuberculosis in children: A systematic review.(117)	Systematic review	Infectious diseases and Vaccination	Refugee Health, Healthcare Infrastructure
COMPARATIVE ANALYSIS OF CLINICAL AND LABORATORY CHARACTERISTICS OF MEASLES IN VACCINATED AND UNVACCINATED CHILDREN IN THE POLTAVA REGION (UKRAINE). (48)	Original Research	Infectious diseases and vaccination	Healthcare system, Healthcare Infrastructure
Clinical course of COVID-19 in hospitalized children of Ukraine in different pandemic periods. (118)	Review	Infectious diseases and Vaccination
Rotaviruses and Noroviruses as Etiological Agents of Acute Intestinal Diseases of Ukrainian Children. (49)	Original Research	Infectious diseases and Vaccination	Healthcare System
Molecular surveillance of multidrug-resistant Gram-negative bacteria in Ukrainian patients, Germany, March to June 2022. (119)	Original Research	Refugee Health	Infectious diseases and Vaccination
Infectious diseases during the Russian-Ukrainian war - Morbidity in the Transcarpathian region as a marker of epidemic danger on the EU border. (120)	Letter	Infectious Diseases and Vaccination	Refugee Health
Emergency care for children refugees from the Russian-Ukrainian armed conflict. (105)	Letter	Refugee Health	Infectious diseases and Vaccination, Chronic diseases, Mental Health
Diphtheria and tetanus seroepidemiology among children in Ukraine, 2017. (50)	Original Research	Infectious diseases and Vaccination	Healthcare System
[Health Situation in Ukraine Before Onset of War and Its Relevance for Health Care for Ukrainian Refugees in Germany: Literature Review, Risk Analysis, and Priority Setting]. (51)	Review	Refugee Health	Infectious diseases and Vaccination, Healthcare System
Vaccination of Ukrainian Refugees: Need for Urgent Action. (52)	Letter	Refugee Health	Infectious diseases and Vaccination, Healthcare System
Vaccine hesitancy among Ukrainian refugees. (53)	Original Research	Refugee Health	Infectious diseases and Vaccination, Healthcare System
Invasion of Ukraine - support mental health of children and adolescents. (54)	Commentary	Mental Health	Refugee Health, Healthcare System
School-based mental health screenings with Ukrainian adolescent refugees in Germany: Results from a pilot study. (131)	Original Research	Mental Health	Refugee Health
Thinking about young refugees' mental health following the Russian invasion of Ukraine in 2022. (132)	Editorial	Mental Health	Refugee Health
The mental health consequences on children of the war in Ukraine: A commentary. (55)	Commentary	Mental Health	Healthcare System
Sexual and reproductive health rights of Ukraine's young sanctuary seekers: Can we pre-empt risks and uncertainty? (133)	Editorial	Refugee Health	Mental Health
International collaboration for addressing mental health crisis among child and adolescent refugees during the Russia-Ukraine war. (129)	Joint Statement	Mental Health	Refugee Health
Editorial Perspective: How can we help the children of Ukraine and others affected by military conflict? (56)	Editorial	Mental Health	Healthcare System
Challenges in the Medical and Psychosocial Care of the Paediatric Refugee-A Systematic Review. (57)	Systematic review	Refugee Health	Mental health, Infectious Diseases and Vaccination, Healthcare System
Advocacy for a coordinated and safe response for the mental health and psychosocial needs of children affected by the conflict in Ukraine.(58)	Letter	Mental Health	Institutionalised Children With Disabilities, Healthcare System
Development and evaluation of psychoeducational resources for adult carers to emotionally support young people impacted by wars: A community case study. (59)	Original Research	Mental Health	Refugee Health, Healthcare System
The neurobiology of childhood trauma, from early physical pain onwards: as relevant as ever in today's fractured world. (60)	Review	Mental Health	Healthcare System
Addressing the mental health needs and burdens of children fleeing war: a field update from ongoing mental health and psychosocial support efforts at the Ukrainian border. (128)	Letter	Mental Health	Refugee Health
Ukraine's children: Use evidence to support child protection in emergencies. (95)	Letter	Refugee Health	Mental Health
Where are we after a year? Providing responsive primary care for Ukrainian refugees. (61)	Letter	Refugee Health	Mental Health, Healthcare System
Expert recommendations for frontline mental health workers caring for children in the Russian-Ukraine conflict. (134)	Letter	Mental Health	Refugee Health,
Borys I. Palamar, Liliia M. Hrynevych, Liudmyla L. Khoruzha, Mariia V. Bratko, Svitlana P. Palamar, Olena O. Muzyka, Inna V. Leontieva PSYCHOEMOTIONAL PROBLEMS OF PARTICIPANTS IN THE EDUCATIONAL PROCESS UNDER MARTIAL LAW: FROM EMERGENCE TO OVERCOMING. (62)	Original Research	Mental Health	Healthcare System
Meaning-centred therapy in Ukraine's war refugees: An attempt to cope with the absurd?(63)	Letter	Mental Health	Refugee Health, Healthcare Workers, Healthcare System
Impact of war and forced displacement on children's mental health-multilevel, needs-oriented, and trauma-informed approaches. (135)	Editorial	Mental Health	Refugee Health
The Ukraine crisis: Mental health resources for clinicians and researchers. (136)	Letter	Mental Health	Refugee Health
Scientists Against War: A Plea to World Leaders for Better Governance. (64)	Editorial	Mental Health	Refugee Health, Healthcare System, Disabilities
Joint Family Activities and Adolescent Health and Wellbeing: Further Considerations Following the War in Ukraine. (137)	Letter	Refugee Health	Mental Health
Envisioning the future for families running away from war: Challenges and resources of Ukrainian parents in Italy. (94)	Original Research	Refugee Health	Mental Health
Systematic review of health and disease in Ukrainian children highlights poor child health and challenges for those treating refugees. (96)	Systematic Review	Refugee Health and IDPs	Perinatal and Maternal Health, Infectious Diseases and Vaccination, Mental Health
Providing responsive primary care for Ukrainian refugees. (65)	Letter	Refugee Health	Healthcare Infrastructure, Healthcare System,
Forms of Aid Provided to Refugees of the 2022 Russia-Ukraine War: The Case of Poland. (66)	Original Research	Refugee Health	Mental Health, Healthcare System
Meeting the health needs of displaced people fleeing Ukraine: Drawing on existing technical guidance and evidence. (67)	Review	Refugee Health	Infectious diseases and Vaccination, Chronic diseases, Mental Health, Healthcare System
Paediatric refugees from Ukraine: guidance for health care providers. (121)	Original Research	Refugee Health	Mental Health, Infectious diseases and Vaccination
Organization of Medical Assistance in Poland for Ukrainian Citizens During the Russia-Ukraine War (68).	Review	Refugee Health	Infectious Diseases and Vaccination, Chronic diseases, Mental Health, Disabilities, Cancer, Healthcare System
A shared fate: adapting and personalising medical care from the perspective of a refugee reception country. (69)	Letter	Refugee Health	Healthcare System
Hospitalizations of Ukrainian Migrants and Refugees in Poland in the Time of the Russia-Ukraine Conflict. (97)	Original Research	Refugee Health	Perinatal and Maternal Health, Infectious diseases and Vaccination
Ukraine: a cardiac surgical perspective. (70)	Editorial	Chronic diseases	Injury and Trauma Care, Healthcare System, Healthcare Infrastructure
Cardiovascular scholarly challenges following the Russian invasion of Ukraine. (106)	Editorial	Chronic Diseases
Cascading Risks for Preventable Infectious Diseases in Children and Adolescents during the 2022 Invasion of Ukraine. (71)	Commentary	Infectious diseases and Vaccination	Refugee Health, Healthcare System
The Ukrainian paediatric mental health system: challenges and opportunities from the Russo-Ukrainian war. (72)	Commentary	Mental Health	Healthcare System, Healthcare Infrastructure, Healthcare Workers
Global effort to evacuate Ukrainian children with cancer and blood disorders who have been affected by war. (73)	Letter	Chronic diseases, Cancer	Healthcare System, Healthcare Infrastructure, Refugee Health
The invisible exodus: Communities help safely evacuate child cancer patients from Ukraine (74).	Letter	Cancer	Healthcare System, Healthcare Infrastructure, Refugee Health
MENSTRUAL DISORDER IN ADOLESCENTS DURING WAR. (75)	Original Research	Mental Health	Healthcare System
DETERMINANTS OF VACCINE HESITANCY AMONG PARENTS IN KYIV. (76)	Original Research	Infectious diseases and Vaccination	Healthcare System
Implementation of an evidence-based trauma-focused treatment for traumatised children and their families during the war in Ukraine: a project description. (77)	Letter	Mental Health	Healthcare System, Healthcare Workers
War trauma and strategies for coping with stress among Ukrainian refugees staying in Poland. (138)	Original Research	Refugee Health	Mental Health
Transition and management of Ukrainian war refugee children on kidney replacement therapy. (107)	Editorial	Refugee Health	Chronic diseases
Refugee Health: A Global and Multidisciplinary Challenge. (98)	Review	Refugee Health	Mental Health, Perinatal and Maternal Health, Chronic diseases, Infectious diseases and Vaccination
Measles: a new danger for Ukraine's children! The need for an effective and timely vaccination prevention campaign for an insidious disease that comes from afar. (122)	Letter	Infectious diseases and Vaccination	Refugee Health
Dynamics of hospitalizations and staffing of Ukraine's mental health services during the Russian invasion (78).	Original Research	Mental Health	Healthcare System, Healthcare Workers
Reproductive Entanglements in Times of War: Transnational Gestational Surrogacy in Ukraine and Beyond. (79)	Letter	Perinatal and Maternal Health	Healthcare System
Change in child mental health during the Ukraine war: evidence from a large sample of parents. (139)	Original Research	Mental Health	-
Universal newborn screening for spinal muscular atrophy in Ukraine (80).	Letter	Healthcare System	Perinatal and Maternal Health, Chronic Diseases
Global Burn Prevention: Ukraine. (81)	Report	Injury and Trauma Care	Healthcare System
Please stop the Russian-Ukrainian war - children will be more than grateful. (82)	Editorial	Injury and Trauma Care	Healthcare System, Mental Health
